# Supplementary material for: Humanoid Robotic Loading Enhances Mechanotransduction in Tendon Tissue Engineering
Source: Cyborg Bionic Syst. 2026 Mar 24;7:0542. doi: 10.34133/cbsystems.0542 (PMC13009534; doi:10.34133/cbsystems.0542)
Supplement: Supplementary 1 — Graphical Abstract Figs. S1 to S30 Tables S1 to S3 [file cbsystems.0542.f1.zip]

Archive with 2 entries (2 files):
- Graphical abstract.tif
- Revised Supporting Information.docx
